# Supplementary material for: A new tuskless walrus from the Miocene of Orange County, California, with comments on the diversity and taxonomy of odobenids
Source: PeerJ. 2018 Oct 12;6:e5708. doi: 10.7717/peerj.5708 (PMC6188011; doi:10.7717/peerj.5708)
Supplement: Supplemental Information 1 — 25 taxon, 91 character, data matrix of based on Boessenecker and Churchill (2013) with the addition of Titanotaria orangensis and Archaeodobenus akamatsui and character 91 from Tanaka & Kohno (2015). Coding changes noted in Phylogenetic Methods. [file peerj-06-5708-s001.nex]

#NEXUS
[written Thu Jun 14 15:41:15 PDT 2018 by Mesquite  version 3.01 (build 658) at d-mhslc-36-53.fullerton.edu/137.151.36.53]

BEGIN TAXA;
	TITLE Taxa;
	DIMENSIONS NTAX=25;
	TAXLABELS
		Enaliarctos_emlongi Pteronarctos_goedertae Callorhinus_ursinus Desmatophoca_oregonensis Allodesmus_gracilis Erignathus_barbatus Monachus_monachus OCPC_11141_ Prototaria_primigenia Imagotaria_downsi Proneotherium_repenningi Neotherium_mirum Kamtschatarctos_sinelnikovae Archaeodobenus_akamatsui Pseudotaria_muramotoi Pelagiarctos_sp. Pontolis_magnus Dusignathus_santacruzensis Dusignathus_seftoni Gomphotaria_pugnax Aivukus_cedrosensis Protodobenus_japonicus Ontocetus_emmonsi Valenictus_chulavistensis Odobenus_rosmarus 
	;

END;


BEGIN CHARACTERS;
	TITLE  'Matrix in file "Magallanes.Parham.Titanotaria.Matrix.nex"';
	DIMENSIONS  NCHAR=91;
	FORMAT DATATYPE = STANDARD GAP = - MISSING = ? SYMBOLS = "  0 1 2 3 4 5";
	CHARSTATELABELS 
		1 Rostral_process_of_premaxilla /  absent present, 2 anterior_narial_opening /  '''large' State_1 State_2, 3 Ascending_process_of_premaxilla_along_nasal /  '''overlap with nasal long, no contact of nasal and maxilla''' '''short, no contact of ascending process and frontal''' very_short, 4 Nasal_posterior_end /  converging '''parallel with broad V-shaped frontal/maxillary suture''' '''parallel with tranversely straight frontal/maxillary suture''' diverging penetrating_to_frontal, 5 Incisive_foramen /  distinct_pair foramina_coalesced trilobed_pits single_pit_or_reduced, 6 Infraorbital_foramen /  small large, 7 Ventral_tuberosity_of_zygomatic_root /  absent present, 8 Anteroventral_process_of_jugal /  moderate '''long, reaching M1 alveolus''' absent, 9 Palate /  flat arched_tranversely arched_tranversely_and_longitudinally, 10 Palatal_margin_of_maxilla /  slightly_divergent nearly_parallel posteriorly_very_wide, 11 Palatine /  small long_and_posterlaterally_expanded '''telescoped, underlying alisphenoid''', 12 Hamular_process_of_pterygoid /  small_and_narrow large_and_broad, 13 Pterygoid_strut /  slender dorsoventrally_thin_and_laterally_projected dorsoventrally_thick_and_laterally_broad laterally_thin_and_broad, 14 Fossa_muscularis_on_orbital_wall /  present absent, 15 Antorbital_process /  small_ridge_on_frontal prominent_on_frontal_and_maxilla prominent_only_on_maxilla absent, 16 Supraorbital_process /  small_bump absent '''large and shelf-like''', 17 Interorbital_bar /  '''moderate in width, broader than intertemporal region''' '''narrow, parallel-sided''' very_broad_and_short 'transversely narrow anteriorly, widening posteriorly', 18 Postorbital_process_of_Jugal /  small dorsally_projected, 19 Zygomatic_process_of_squamosal /  long_and_slender short_and_slender dorsoventrally_broad exaggerated, 20 Orbital_vacuity /  absent '''present, anteriorly positioned''' '''present, posteriorly positioned''', 21 Optic_foramen_and_orbitosphenoid /  'plate-like' 'funnel-shaped', 22 Internal_auditory_meatus /  rounded bilobed canals_for_nerves_VII_and_VIII_separated, 23 Epitympanic_recess /  small large very_large, 24 Anterior_opening_of_carotid_canal /  proportionate retracted, 25 Squamosal_fossa_on_external_auditory_meatus /  present reduced, 26 Glenoid_fossa /  deep shallow laterally_shortened, 27 Tranverse_ridge_on_squamosal /  absent present, 28 Pseudosylvian_sulcus /  '''present, deep''' reduced_or_absent, 29 Bony_tentorium /  far_from_petrosal appressed_to_petrosal reduced, 30 Basioccipital /  '''narrow and parallel-sided''' broad_and_pentagonal, 31 Posterior_lacerate_foramen /  rounded tranversely_expanded fissure, 32 Lambdoidal_crest /  '''crestlike, posterodorsally projected''' '''flattened, anterodorsally projected''', 33 Mastoid_process /  small large very_large_as_widest_part_of_skull pachyostotic, 34 Paroccipital_process /  small_and_separated_from_mastoid_process enlarged_posteriorly_but_still_separated_from_mastoid_process moderately_sized_and_joined_with_mastoid_process_by_continous_ridge '''flattened and plate-like''', 35 'Mandible: fusion of mandibular symphysis' /  Absent Present, 36 'Mandible: length of mandibular symphysis' /  Less_than_50%_of_length_of_horizontal_ramus Greater_than_50%_of_length_of_horizontal_ramus, 37 'Mandible: genial tuberosity' /  Absent_or_indistinct 'Present; developed as small tubercle or process on anterior portion of ramus in lateral view' 'Present and well developed; extends well below ventral margin of ramus in lateral view', 38 'Mandible: anterior portion of symphyseal region' /  'Smooth, compact bone' 'Rugose, vascular bone', 39 'Mandible: horizontal ramus' /  horizontal upturned, 40 'Mandible: mandibular furrow' /  absent anterodorsal_end_of_mandibles_have_a_longitudinal_furrow_anteriorly, 41 'Mandible: edentulous mandibular terminus' /  absent present, 42 'Mandible: posteroventral terminus of mandibular symphysis' /  Same_level_or_anterior_to_p1_or_p2 Posterior_to_the_level_of_p2, 43 'Mandible: depth of horizontal ramus' /  deepest_part_of_horizontal_ramus_posterior_to_mandibular_symphysis deepest_part_of_horizontal_ramus_at_posteroventral_terminus_of_symphysis, 44 'Mandible: mandibular arch' /  Nearly_parallel Sharply_divergent, 45 'Mandible: ventral border' /  Straight Sinuous, 46 'Mandible: enlarged digastric insertion' /  Absent Present, 47 'Mandible: mandibular condyle' /  At_or_slightly_above_level_of_tooth_row Elevated_above_tooth_row, 48 'Mandible: mandibular foramen' /  Directed_anteroventrally Directed_anterodorsally, 49 'Mandible: medial shelf of angular process' /  Does_not_form_medial_shelf Forms_small_medial_shelf, 50 'Mandible: base of coronoid process' /  'Narrow (Less than 42% of mandible length)' '''Narrow (Less than 42% of mandible length)''' 'Broad (Greater than or equal to 42% of mandible length)' '''Broad (Greater than or equal to 42% of mandible length)''', 51 'Upper Incisors, number' /  three two one upper_incisors_absent, 52 Upper_I3_proportions /  long_and_slender moderate premolariform absent, 53 'Lower incisors: number' /  two one incisors_absent, 54 'Lower Incisors: relative size' /  'Lower incisors of equal size, form transverse arcade' 'Lateral incisors greater in size than medial incisors, medial incisor placed posteromedial to lateral incisor', 55 Upper_Canine /  Proportionate 'tusk-like' '''tusk-like with globular osteodentin''', 56 'Lower canines: size compared to upper canines' /  'Nearly equal (100-80%) and caniniform' 'Reduced (75-20%) and premolariform' Lower_canine_absent, 57 'Lower canine: posterior crista' /  present absent, 58 'Lower canines: longitudinal fluting' /  Absent Present, 59 'Lower canines: root' /  Oval_or_circular_in_cross_section Bilobate_in_cross_section_or_prominent_longitudinal_labial_sulcus, 60 'Lower canines: orientation' /  Not_procumbent_and_vertically_oriented Procumbent, 61 Lower_premolars /  'P1-4 Present' 'P1-3 present, P4 Absent' Premolars_absent, 62 'Postcanines: tooth enamel' /  Well_developed Thin_or_patchy Cementum_only, 63 'Postcanines: crowns' /  Laterally_compressed Bulbous, 64 'Postcanines: root lobes' /  Root_lobes_of_postcanine_teeth_of_equal_or_narrower_width_than_crowns Root_lobes_of_postcanine_teeth_inflated_and_wider_than_crowns, 65 'Lower postcanines: tooth row length' /  'Long (length of tooth row greater than 40% of the mandible length)' 'Short (length of tooth row less than or equal to 40% of the mandible length)', 66 'Lower postcanines: paraconid cusps' /  Present_and_well_developed Absent_or_reduced, 67 'Lower postcanines: lingual cingula' /  Present_and_smooth Present_and_rough_or_crenulated., 68 'Lower premolars: hypoconid cusps' /  Present Absent, 69 'Lower postcanines: talonid basin' /  Absent Slight_concavity_or_small_shelf, 70 'Lower postcanines: metaconid' /  Present Reduced Absent, 71 'Upper P1-2, cingulum' /  well_developed_with_cuspules distinct_but_small weak_and_bulbous 'P1-P2 absent', 72 'Lower P2: rooting' /  Double_or_bilobate Single, 73 'Lower P3-4: rooting' /  Double Single, 74 'Upper P3, roots' /  double_rooted single_and_bilobed single_and_cylindrical P3_absent, 75 'Upper P4, protocone shelf' /  anteromedially_placed posteromedially_placed_with_small_cuspules reduced_or_absent, 76 'Upper P4, roots' /  triple_rooted double_rooted single_rooted P4_absent, 77 'Upper M1, roots' /  triple_rooted double_rooted single_rooted M1_absent, 78 Lower_M1 /  Present Absent, 79 'Lower M1: rooting' /  Double_rooted Single_rooted, 80 'Upper M2, roots' /  double_rooted single_rooted M2_absent, 81 Lower_M2 /  Present Absent, 82 Postcanine_tooth_wear /  Absent Minor_wear_on_anterior_and_posterior_cusps_or_apical_wear Large_wear_facets_on_anterior_and_posterior_edges Heavily_worn_and_polished, 83 'Humerus, deltoid tubercle' /  on_pectoral_crest on_lateral_edge_of_crest off_crest, 84 'Humerus, diameter of distal trochlea' /  medial_lip_same_or_smaller_diameter_as_distal_capitulum medial_lip_diameter_greater_than_distal_capitulum, 85 'Radius, distal end' /  'expandd, with small radial process' unexpanded_ expanded_with_large_radial_process, 86 'Metacarpal I, insertion of pollicle extensor' /  smooth pit rugosity, 87 Scapholunar /  no_pit_for_magnum '''well-formed pit''', 88 'Astragalus, calcaneal process' /  absent present elongated, 89 'Calcaneum, calcaneal tuber' /  straight medially_prominent, 90 'Entocuneiform/mesocuneiform articulation' /  abutting overlapping, 91 Axis ; 
	MATRIX
	Enaliarctos_emlongi           1000000000000000000001000000000000000000000000000001000000000000000000100000100100????????0
	Pteronarctos_goedertae        100000100000000000000?0000000000020010000000000000010000000000001000001000111001000???????0
	Callorhinus_ursinus           1003000001000122000100001001000002000000001000011?01000000000000110102111122201110001000000
	Desmatophoca_oregonensis      00241001{0 1}2101130112001210000000001001000001001001000010000000010100001000021{1 2}0010000???????
	Allodesmus_gracilis           02241001{0 1}21011301120012101010{0 1}100100100001101101000001000000001111010221122220110100100111(0 1)
	Erignathus_barbatus           10240012020031211130022002012020300010000{0 1}000110000100000000000010000010002110021{1 3}001002000
	Monachus_monachus             002400020200312111310220020120103000000000100100011100000000000010100010002110021100100200?
	OCPC_11141_                   1111?0101010211110110??00001?10013002000001010001000??0000100010101?110000?1100001012111111
	Prototaria_primigenia         1100001000002010000101100010100002????????????????01??0???????0???????0??0110??1???????????
	Imagotaria_downsi             111?000?10????11101??1100101110013012000001010011001010000100010101{0 1}120{0 1}{0 1}111100?{0 1}10121111??
	Proneotherium_repenningi      110000100000211000110??00000?00002000000001000001001000000000000100000000011000101?????111?
	Neotherium_mirum              11100010001021111011011000001000030010000010000110010000001000001000110000110000010121111??
	Kamtschatarctos_sinelnikovae  ?????0??0?102???101??????0????????00100?0010000?10??????????0000100011?00???000001?????????
	Archaeodobenus_akamatsui      1???001?10102????01??1?0000111?003011000001100011001010000000011101?010000111000010???????1
	Pseudotaria_muramotoi         ??100010101021101??101100001100003?????????????????1??0??????????????????0?11??0??????????0
	Pelagiarctos_sp.              ??????????????????????????????????012100001000??????01?000100010?01011?00????00?01?????????
	Pontolis_magnus               11110000101001111001011001011100130021000110111001011?00100001111100120001?210000201?11111?
	Dusignathus_santacruzensis    ??????????????????1???1?010?1??01?0120000111110010?10110100101111101022112???01?120111?????
	Dusignathus_seftoni           111111101010?11121110?1001011?00131121000{0 1}11110010{0 1}11?10110101111?????21122220111?012??11??
	Gomphotaria_pugnax            11110000101??11120110???0101?1?00?0111000110000010102?10110101111?0???211222201113012111110
	Aivukus_cedrosensis           1122011010???111211??11011011???130??000?0?00?????12??10??0002?0??????21122220121301221????
	Protodobenus_japonicus        1122?1??202121?12????????101?1????01000000110010100101211000011011010221122221?211?????????
	Ontocetus_emmonsi             112111102021211121121110110111012301211011110010101201211000021011010221122221?2111122111??
	Valenictus_chulavistensis     112101102021211121121?101101?101231111111?11001000332?22????2?????????3??3?331?21?212211111
	Odobenus_rosmarus             11222110202121112112111011011101231111011011001111222?211000121011010221122331?213212211111

;

END;
BEGIN SETS;
	CHARSET Characters_to_order   =   5 9 11 33 37 51 -  53 55 -  56 61 -  62 70 -  71 74 76 -  77 80 82 -  83;

END;

BEGIN MESQUITECHARMODELS;
	ProbModelSet * UNTITLED   =  'Mk1 (est.)':  1 -  91;
END;

BEGIN ASSUMPTIONS;
	TYPESET * UNTITLED   =  unord:  1 -  91;

END;

Begin MESQUITE;
		MESQUITESCRIPTVERSION 2;
		TITLE AUTO;
		tell ProjectCoordinator;
		timeSaved 1529016075756;
		getEmployee #mesquite.minimal.ManageTaxa.ManageTaxa;
		tell It;
			setID 0 3917579707409778809;
			tell It;
				setDefaultOrder  0 1 2 3 4 5 6 14 7 15 8 9 10 11 12 13 16 17 18 19 20 21 22 23 24;
				attachments ;
			endTell;
		endTell;
		getEmployee #mesquite.charMatrices.ManageCharacters.ManageCharacters;
		tell It;
			setID 0 1399293708426405735;
			mqVersion 301;
			checksumv 0 3 374455070 null  getNumChars 91 numChars 91 getNumTaxa 25 numTaxa 25   short true   bits 2305843009213693983   states 31   sumSquaresStatesOnly 9615.0 sumSquares -6.456360425798343E19 longCompressibleToShort false usingShortMatrix true   NumFiles 1 NumMatrices 1;
			mqVersion;
		endTell;
		getWindow;
		tell It;
			suppress;
			setResourcesState true false 104;
			setPopoutState 400;
			setExplanationSize 0;
			setAnnotationSize 0;
			setFontIncAnnot 0;
			setFontIncExp 0;
			setSize 2254 1123;
			setLocation 508 22;
			setFont SanSerif;
			setFontSize 10;
			getToolPalette;
			tell It;
			endTell;
			setActive;
			desuppress;
		endTell;
		getEmployee  #mesquite.charMatrices.BasicDataWindowCoord.BasicDataWindowCoord;
		tell It;
			showDataWindow #1399293708426405735 #mesquite.charMatrices.BasicDataWindowMaker.BasicDataWindowMaker;
			tell It;
				getWindow;
				tell It;
					setExplanationSize 30;
					setAnnotationSize 20;
					setFontIncAnnot 0;
					setFontIncExp 0;
					setSize 0 -72;
					setLocation 508 22;
					setFont SanSerif;
					setFontSize 10;
					getToolPalette;
					tell It;
						setTool mesquite.charMatrices.BasicDataWindowMaker.BasicDataWindow.ibeam;
					endTell;
					setTool mesquite.charMatrices.BasicDataWindowMaker.BasicDataWindow.ibeam;
					colorCells  #mesquite.charMatrices.ColorByState.ColorByState;
				tell It;
					setStateLimit 9;
					toggleUniformMaximum on;
				endTell;
					colorRowNames  #mesquite.charMatrices.TaxonGroupColor.TaxonGroupColor;
					colorColumnNames  #mesquite.charMatrices.ColorCells.ColorCells;
				tell It;
					setColor Red;
					removeColor off;
				endTell;
					colorText  #mesquite.charMatrices.NoColor.NoColor;
					setBackground White;
					toggleShowNames off;
					toggleShowTaxonNames on;
					toggleTight off;
					toggleThinRows off;
					toggleShowChanges on;
					toggleSeparateLines off;
					toggleShowStates on;
					toggleAutoWCharNames on;
					toggleAutoTaxonNames off;
					toggleShowDefaultCharNames off;
					toggleConstrainCW on;
					toggleBirdsEye off;
					toggleShowPaleGrid off;
					toggleShowPaleCellColors off;
					toggleShowPaleExcluded off;
					togglePaleInapplicable on;
					toggleShowBoldCellText off;
					toggleAllowAutosize on;
					toggleColorsPanel off;
					toggleDiagonal on;
					setDiagonalHeight 80;
					toggleLinkedScrolling on;
					toggleScrollLinkedTables off;
				endTell;
				getWindow;
				tell It;
					forceAutosize;
				endTell;
				hideWindow;
				getEmployee #mesquite.categ.StateNamesStrip.StateNamesStrip;
				tell It;
					showStrip off;
				endTell;
				getEmployee #mesquite.charMatrices.AnnotPanel.AnnotPanel;
				tell It;
					togglePanel off;
				endTell;
				getEmployee #mesquite.charMatrices.CharReferenceStrip.CharReferenceStrip;
				tell It;
					showStrip off;
				endTell;
				getEmployee #mesquite.charMatrices.QuickKeySelector.QuickKeySelector;
				tell It;
					autotabOff;
				endTell;
				getEmployee #mesquite.charMatrices.SelSummaryStrip.SelSummaryStrip;
				tell It;
					showStrip off;
				endTell;
				getEmployee #mesquite.categ.SmallStateNamesEditor.SmallStateNamesEditor;
				tell It;
					panelOpen true;
				endTell;
			endTell;
		endTell;
		endTell;
end;
